# Supplementary material for: DNA Damage and Bisphenol Levels in Chronic Kidney Disease Patients Undergoing Hemodialysis
Source: J Xenobiot. 2025 Oct 17;15(5):167. doi: 10.3390/jox15050167 (PMC12565573; doi:10.3390/jox15050167)
Supplement: Supplementary file 1 [file jox-15-00167-s001.zip]

Archive with 1 entries (1 files):
- jox-3798898-supplementary.pdf
